# Supplementary material for: Picroside II suppresses chondrocyte pyroptosis through MAPK/NF-κB/NLRP3 signaling pathway alleviates osteoarthritis
Source: PLoS One. 2024 Aug 29;19(8):e0308731. doi: 10.1371/journal.pone.0308731 (PMC11361613; doi:10.1371/journal.pone.0308731)
Supplement: S1 Raw data — (ZIP) [file pone.0308731.s002.zip]

Archive with 7 entries (6 files):
- S1 Raw datas/CT.xlsx
- S1 Raw datas/Immunohistochemistry.xlsx
- S1 Raw datas/OARSI data.xlsx
- S1 Raw datas/WB raw data.xlsx
- S1 Raw datas/cck8.xlsx
- S1 Raw datas/pcr.xlsx
- S1 Raw datas/
