# Supplementary material for: Picroside II suppresses chondrocyte pyroptosis through MAPK/NF-κB/NLRP3 signaling pathway alleviates osteoarthritis
Source: PLoS One. 2024 Aug 29;19(8):e0308731. doi: 10.1371/journal.pone.0308731 (PMC11361613; doi:10.1371/journal.pone.0308731)
Supplement: S1 Raw data — (ZIP) [file pone.0308731.s002.zip › S1 Raw datas/CT.xlsx]

## Sheet: Sheet1
BV/TV	Control	Model	P-Ⅱ L	P-Ⅱ H
	65.1785	35.9088	48.3458	54.4098
	64.9121	36.7994	42.2505	54.8581
	67.6932	36.9965	53.1811	56.7677
	68.9746	37.7471	48.5256	56.8263
Tb.Th	0.17413	0.11325	0.13963	0.15076
	0.16234	0.12569	0.12612	0.16525
	0.17385	0.10537	0.13499	0.14045
	0.15045	0.11763	0.12658	0.14658
Tb.N	4.5142	3.44333	4.14542	4.0333
	3.93932	3.94222	3.72748	4.34483
	4.25374	3.76061	3.9047	4.07368
	4.56456	3.09271	4.26726	4.04457
Tb.SP	0.11671	0.17823	0.1779	0.13659
	0.10863	0.15194	0.13481	0.12509
	0.11569	0.16993	0.16413	0.12397
	0.11886	0.1541	0.17414	0.10786
