# Supplementary material for: Picroside II suppresses chondrocyte pyroptosis through MAPK/NF-κB/NLRP3 signaling pathway alleviates osteoarthritis
Source: PLoS One. 2024 Aug 29;19(8):e0308731. doi: 10.1371/journal.pone.0308731 (PMC11361613; doi:10.1371/journal.pone.0308731)
Supplement: S1 Raw data — (ZIP) [file pone.0308731.s002.zip › S1 Raw datas/Immunohistochemistry.xlsx]

## Sheet: Sheet1
caspase-1	Control	Model	P-Ⅱ L	P-Ⅱ H
	7.365	75.569	42.659	30.236
	6.523	71.236	49.258	31.298
	5.215	78.102	38.261	28.652
NLRP3	Control	Model	P-Ⅱ L	P-Ⅱ H
	7.369	78.695	41.236	21.238
	8.121	69.321	40.558	30.124
	8.598	76.122	43.658	29.996
