# Supplementary material for: Picroside II suppresses chondrocyte pyroptosis through MAPK/NF-κB/NLRP3 signaling pathway alleviates osteoarthritis
Source: PLoS One. 2024 Aug 29;19(8):e0308731. doi: 10.1371/journal.pone.0308731 (PMC11361613; doi:10.1371/journal.pone.0308731)
Supplement: S1 Raw data — (ZIP) [file pone.0308731.s002.zip › S1 Raw datas/OARSI data.xlsx]

## Sheet: Sheet1
OARSI	CON	MOD	P-ⅡL	P-ⅡH
	0	8	5	4
	0	9	6	4
	0	8	4	3
