# Supplementary material for: Picroside II suppresses chondrocyte pyroptosis through MAPK/NF-κB/NLRP3 signaling pathway alleviates osteoarthritis
Source: PLoS One. 2024 Aug 29;19(8):e0308731. doi: 10.1371/journal.pone.0308731 (PMC11361613; doi:10.1371/journal.pone.0308731)
Supplement: S1 Raw data — (ZIP) [file pone.0308731.s002.zip › S1 Raw datas/WB raw data.xlsx]

## Sheet: fig2
	con	mod	P-Ⅱ L	P-ⅡH
actin	31477	31810	31980	31333
	31812	29270	29940	30026
	31558	31025	31999	31514
col2	con	mod	low	high
	91066	34064	48986	79068
	87283	34923	52327	71142
	99652	32706	54246	85505
mmp3	con	mod	low	high
	291311	500674	416115	359718
	275068	489148	411607	333145
	305542	533065	426840	371710

## Sheet: fig3
	con	mod	P-Ⅱ L	P-ⅡH
actin	78674	76118	77106	79482
	74497	74307	73778	72661
	75698	75376	74106	79262
nlrp3
	58559	177992	136527	87118
	49889	160695	128547	80601
	51824	145104	133752	86041
il 1b
	58596	175692	151004	101121
	55963	167895	151714	86857
	49914	178104	157965	90132
il 18
	82715	376276	253051	114921
	65696	388216	265459	123185
	67121	324455	298998	101087
caspase-1
	58023	199202	117584	80043
	51541	176341	116751	114009
	73325	180454	101211	83878

## Sheet: fig5
	con	mod	P-Ⅱ L	P-ⅡH
erk	318651	304586	289755	293478
	284566	312803	285274	291018
	291125	294264	315762	308694
p-erk	138374	289009	244849	162153
	125688	276295	185984	159015
	118775	319552	223034	150453
jnk	275960	278566	282939	296241
	295756	261948	272160	280875
	299214	283140	302134	306155
pjnk	20123	81670	64660	35718
	20855	84289	71385	45252
	20122	99316	89512	40369
p38	142794	134565	132104	153955
	222969	200832	232104	210547
	197371	206308	202752	204257
	84270	145991	112780	116310
pp38	134575	220294	212588	148083
	110537	225010	179673	153813
p65	220414	221975	199417	206411
	112104	137742	133258	145241
	121004	115521	102712	119322
pp65	269172	776005	465263	404052
	125984	447601	255114	209670
	142372	348048	203181	192040
