# Supplementary material for: Picroside II suppresses chondrocyte pyroptosis through MAPK/NF-κB/NLRP3 signaling pathway alleviates osteoarthritis
Source: PLoS One. 2024 Aug 29;19(8):e0308731. doi: 10.1371/journal.pone.0308731 (PMC11361613; doi:10.1371/journal.pone.0308731)
Supplement: S1 Raw data — (ZIP) [file pone.0308731.s002.zip › S1 Raw datas/cck8.xlsx]

## Sheet: Sheet1
fig1 B	吸光值	1	2	3	4	5	6	7	8	9	10	11	12
	A	0.122	0.125	0.126	0.121	0.054	0.046	0.048	0.046	0.046	0.046	0.045	0.045
	B	0.047	2.311	2.604	2.455	2.471	2.522	2.179	1.444	0.823	0.129	0.141	0.048
	C	0.046	2.582	2.547	2.474	2.467	2.446	2.134	1.455	0.799	0.132	0.14	0.045
	D	0.046	2.635	2.471	2.398	2.547	2.405	2.094	1.383	0.744	0.135	0.138	0.045
fig1 C
	吸光值	1	2	3	4	5	6	7	8	9	10	11	12
	A	0.123	0.125	0.126	0.122	0.054	0.048	0.046	0.046	0.046	0.045	0.046	0.045
	B	0.047	2.738	2.342	2.042	2.152	2.401	2.643	2.534	2.575	0.136	0.14	0.048
	C	0.046	2.759	1.984	2.014	2.129	2.513	2.759	2.583	2.596	0.138	0.14	0.045
	D	0.046	2.793	1.953	2.168	2.184	2.528	2.644	2.666	2.639	0.139	0.14	0.045
