# Supplementary material for: Picroside II suppresses chondrocyte pyroptosis through MAPK/NF-κB/NLRP3 signaling pathway alleviates osteoarthritis
Source: PLoS One. 2024 Aug 29;19(8):e0308731. doi: 10.1371/journal.pone.0308731 (PMC11361613; doi:10.1371/journal.pone.0308731)
Supplement: S1 Raw data — (ZIP) [file pone.0308731.s002.zip › S1 Raw datas/pcr.xlsx]

## Sheet: Sheet1
Well	Fluor	Target	Content	Sample	Cq
A01	SYBR	18s	Unkn	CON	16.8579
A02	SYBR	18s	Unkn	CON	16.7364
A03	SYBR	18s	Unkn	CON	16.7119
A04	SYBR	18s	Unkn	LPS	14.6194
A05	SYBR	18s	Unkn	LPS	14.4703
A06	SYBR	18s	Unkn	LPS	14.4222
A07	SYBR	18s	Unkn	LOW	16.9683
A08	SYBR	18s	Unkn	LOW	16.8129
A09	SYBR	18s	Unkn	LOW	16.7367
A10	SYBR	18s	Unkn	HIGH	16.4343
A11	SYBR	18s	Unkn	HIGH	16.224
A12	SYBR	18s	Unkn	HIGH	16.2962
B01	SYBR	nlrp3	Unkn	CON	31.0851
B02	SYBR	nlrp3	Unkn	CON	30.9782
B03	SYBR	nlrp3	Unkn	CON	31.2876
B04	SYBR	nlrp3	Unkn	LPS	26.2219
B05	SYBR	nlrp3	Unkn	LPS	25.9146
B06	SYBR	nlrp3	Unkn	LPS	25.9048
B07	SYBR	nlrp3	Unkn	LOW	28.8532
B08	SYBR	nlrp3	Unkn	LOW	28.7148
B09	SYBR	nlrp3	Unkn	LOW	28.8119
B10	SYBR	nlrp3	Unkn	HIGH	29.149
B11	SYBR	nlrp3	Unkn	HIGH	29.1679
B12	SYBR	nlrp3	Unkn	HIGH	29.2761
C01	SYBR	cas1	Unkn	CON	32.657
C02	SYBR	cas1	Unkn	CON	32.5113
C03	SYBR	cas1	Unkn	CON	32.7221
C04	SYBR	cas1	Unkn	LPS	27.1073
C05	SYBR	cas1	Unkn	LPS	27.0855
C06	SYBR	cas1	Unkn	LPS	27.2373
C07	SYBR	cas1	Unkn	LOW	29.9732
C08	SYBR	cas1	Unkn	LOW	29.8974
C09	SYBR	cas1	Unkn	LOW	29.9987
C10	SYBR	cas1	Unkn	HIGH	30.7559
C11	SYBR	cas1	Unkn	HIGH	30.7376
C12	SYBR	cas1	Unkn	HIGH	30.9584
D01	SYBR	IL-1B	Unkn	CON	31.812
D02	SYBR	IL-1B	Unkn	CON	31.7672
D03	SYBR	IL-1B	Unkn	CON	31.9103
D04	SYBR	IL-1B	Unkn	LPS	27.4017
D05	SYBR	IL-1B	Unkn	LPS	27.4438
D06	SYBR	IL-1B	Unkn	LPS	27.5596
D07	SYBR	IL-1B	Unkn	LOW	30.6861
D08	SYBR	IL-1B	Unkn	LOW	30.6135
D09	SYBR	IL-1B	Unkn	LOW	30.7178
D10	SYBR	IL-1B	Unkn	HIGH	30.9884
D11	SYBR	IL-1B	Unkn	HIGH	30.9267
D12	SYBR	IL-1B	Unkn	HIGH	30.9856
E01	SYBR	IL-18	Unkn	CON	28.3248
E02	SYBR	IL-18	Unkn	CON	28.3625
E03	SYBR	IL-18	Unkn	CON	28.5739
E04	SYBR	IL-18	Unkn	LPS	22.9213
E05	SYBR	IL-18	Unkn	LPS	22.9066
E06	SYBR	IL-18	Unkn	LPS	23.0337
E07	SYBR	IL-18	Unkn	LOW	25.7244
E08	SYBR	IL-18	Unkn	LOW	25.7113
E09	SYBR	IL-18	Unkn	LOW	25.933
E10	SYBR	IL-18	Unkn	HIGH	26.8711
E11	SYBR	IL-18	Unkn	HIGH	26.8867
E12	SYBR	IL-18	Unkn	HIGH	26.9388
F01	SYBR	MMP3	Unkn	CON	30.555
F02	SYBR	MMP3	Unkn	CON	30.2103
F03	SYBR	MMP3	Unkn	CON	30.1261
F04	SYBR	MMP3	Unkn	LPS	24.4563
F05	SYBR	MMP3	Unkn	LPS	24.1728
F06	SYBR	MMP3	Unkn	LPS	24.018
F07	SYBR	MMP3	Unkn	LOW	27.4512
F08	SYBR	MMP3	Unkn	LOW	27.0647
F09	SYBR	MMP3	Unkn	LOW	26.9851
F10	SYBR	MMP3	Unkn	HIGH	28.4489
F11	SYBR	MMP3	Unkn	HIGH	28.0931
F12	SYBR	MMP3	Unkn	HIGH	28.1379
G01	SYBR	COL2	Unkn	CON	19.9617
G02	SYBR	COL2	Unkn	CON	19.9676
G03	SYBR	COL2	Unkn	CON	19.8715
G04	SYBR	COL2	Unkn	LPS	19.8277
G05	SYBR	COL2	Unkn	LPS	19.988
G06	SYBR	COL2	Unkn	LPS	19.9277
G07	SYBR	COL2	Unkn	LOW	21.0703
G08	SYBR	COL2	Unkn	LOW	21.0945
G09	SYBR	COL2	Unkn	LOW	20.9574
G10	SYBR	COL2	Unkn	HIGH	19.7466
G11	SYBR	COL2	Unkn	HIGH	19.7865
G12	SYBR	COL2	Unkn	HIGH	19.9442
